# Supplementary material for: Fallopian tube lesions as potential precursors of early ovarian cancer: a comprehensive proteomic analysis
Source: Cell Death Dis. 2023 Sep 30;14(9):644. doi: 10.1038/s41419-023-06165-5 (PMC10541450; doi:10.1038/s41419-023-06165-5)
Supplement: Supplementary file 9 — Supp data 7 [file 41419_2023_6165_MOESM9_ESM.xlsx]

## Sheet: Feuil1
Accession	Description	accession	Normal-1	Normal-2	Normal-3	Normal-4	P53-1	P53-2	P53-3	P53-4	STIL-1	STIL-2	STIL-3	STIL-4	STIC-1	STIC-2	STIC-3	STIC-4	OVC-1	OVC-2	OVC-3	accession
CANCER_co_AC142381_2_ENST00000356559	c.59T>A p.L20H|SLRHSCA|Missense|COSMIC|Kidney(1)	AC142381	Not Found	Not Found	Not Found	High	Not Found	Not Found	High	High	Not Found	Not Found	Not Found	Not Found	Not Found	Not Found	Not Found	Not Found	Not Found	Not Found	Not Found	AC142381		ENST00000356559
CANCER_co_AC142381_2_ENST00000356559	c.13G>T p.V5L|VQLLESG|Missense|COSMIC|Lung(1)	AC142381	Not Found	Not Found	Not Found	Not Found	Not Found	Not Found	High	Not Found	Not Found	Not Found	Not Found	Not Found	Not Found	Not Found	Not Found	Not Found	Not Found	Not Found	Not Found	AC142381		ENST00000356559
CANCER_co_ANXA6	c.1652G>A p.R551K|HFRKILI|Missense|COSMIC|Endometrium(1)	ANXA6	Not Found	High	Not Found	Not Found	Not Found	Not Found	Not Found	Not Found	Not Found	Not Found	Not Found	Not Found	Not Found	Not Found	Not Found	Not Found	Not Found	Not Found	Not Found	P08133	ANXA6	Annexin A6
CANCER_tr_E9PPU0,E9PPU0_HUMAN Epiplakin	c.7094G>A p.R2365H|AYRHGYF|Missense|COSMIC|Central nervous system(1)	E9PPU0	Not Found	Not Found	High	Not Found	Not Found	Not Found	High	Not Found	Not Found	Not Found	Not Found	Not Found	Not Found	Not Found	Not Found	Not Found	Not Found	Not Found	Not Found	E9PPU0	E9PPU0	HUMAN Epiplakin
CANCER_co_ENSG00000196306	p.P218S|THHSISD|Missense|COSMIC|Lung(1)	ENSG00000196306	Not Found	Not Found	Not Found	Not Found	Not Found	Not Found	Not Found	Not Found	Not Found	Not Found	Not Found	Not Found	Not Found	Not Found	Not Found	High	Not Found	Not Found	Not Found	ENSG00000196306
CANCER_co_ENSG00000226321	c.2462A>G p.K821R|QSLRQER|Missense|COSMIC|Liver(2)	ENSG00000226321	Not Found	Not Found	High	Not Found	Not Found	Not Found	High	Not Found	Not Found	Not Found	Not Found	Not Found	Not Found	Not Found	High	Not Found	Not Found	Not Found	Not Found	ENSG00000226321
CANCER_co_GC	c.1296T>G p.D432E|KLPEATP|Missense|COSMIC|Stomach(1)	GC	Not Found	High	Not Found	Not Found	Not Found	Not Found	Not Found	High	Not Found	Not Found	Not Found	Not Found	Not Found	Not Found	Not Found	Not Found	Not Found	Not Found	Not Found	P02774	GC	HUMAN Vitamin D-binding protein
CANCER_co_HLA-DQA1	c.203C>T p.A68V|KETVWRW|Missense|COSMIC|Large intestine(1)	HLA-DQA1	Not Found	Not Found	High	Not Found	Not Found	Not Found	Not Found	Not Found	Not Found	Not Found	Not Found	Not Found	Not Found	Not Found	Not Found	Not Found	Not Found	Not Found	Not Found	P01909	HLA-DQA1	HUMAN HLA class II histocompatibility antigen, DQ alpha 1 chain
CANCER_sp_O00560,SDCB1_HUMAN Syntenin-1	c.89C>A p.A30E|ANPEILS|Missense|COSMIC|Liver(1)	O00560	Not Found	Not Found	High	Not Found	Not Found	Not Found	Not Found	Not Found	Not Found	Not Found	Not Found	Not Found	Not Found	Not Found	Not Found	Not Found	Not Found	Not Found	Not Found	O00560	SDCB1	HUMAN Syntenin-1
CANCER_sp_O14745,NHRF1_HUMAN Na(+)/H(+) exchange regulatory cofactor NHE-RF1	c.767C>A p.P256H|GPLHVPF|Missense|COSMIC|Large intestine(1)	O14745	Not Found	Not Found	Not Found	Not Found	Not Found	Not Found	Not Found	Not Found	Not Found	Not Found	Not Found	Not Found	High	Not Found	High	Not Found	Not Found	Not Found	Not Found	O14745	NHRF1	HUMAN Na(+)/H(+) exchange regulatory cofactor NHE-RF1
CANCER_sp_O94875-10,SRBS2_HUMAN Isoform 10 of Sorbin and SH3 domain-containing protein 2	c.1268G>A p.R423Q|EPGQKPL|Missense|COSMIC|Large intestine(1)	O94875-10	Not Found	Not Found	Not Found	Not Found	Not Found	Not Found	Not Found	Not Found	Not Found	High	Not Found	Not Found	Not Found	Not Found	Not Found	Not Found	Not Found	Not Found	Not Found	O94875-10	SRBS2	HUMAN Isoform 10 of Sorbin and SH3 domain-containing protein 2
CANCER_sp_P02042,HBD_HUMAN Hemoglobin subunit delta	c.427G>T p.A143S|NALSHKY|Missense|COSMIC|Lung(1)	P02042	Not Found	Not Found	High	High	Not Found	Not Found	High	High	Not Found	Not Found	Not Found	Not Found	Not Found	Not Found	Not Found	Not Found	Not Found	Not Found	Not Found	P02042	HBD	HUMAN Hemoglobin subunit delta
CANCER_sp_P02452,CO1A1_HUMAN Collagen alpha-1(I) chain	c.1300G>T p.G434C|GNSCEPG|Missense|COSMIC|Haematopoietic and lymphoid tissue(1)	P02452	High	Not Found	High	Not Found	High	Not Found	Not Found	Not Found	High	Not Found	High	Not Found	Not Found	Not Found	Not Found	Not Found	Not Found	Not Found	Not Found	P02452	CO1A1	HUMAN Collagen alpha-1(I) chain
CANCER_sp_P02452,CO1A1_HUMAN Collagen alpha-1(I) chain	c.859G>T p.G287C|GPKCEPG|Missense|COSMIC|Large intestine(1)	P02452	Not Found	Not Found	Not Found	Not Found	Not Found	Not Found	Not Found	High	Not Found	Not Found	Not Found	Not Found	Not Found	Not Found	Not Found	Not Found	Not Found	Not Found	Not Found	P02452	CO1A1	HUMAN Collagen alpha-1(I) chain
CANCER_sp_P02671,FIBA_HUMAN Fibrinogen alpha chain	c.1212G>T p.R404S|GNASPNN|Missense|COSMIC|Lung(1)	P02671	High	High	High	High	High	High	High	High	Not Found	Not Found	Not Found	Not Found	Not Found	Not Found	Not Found	Not Found	Not Found	Not Found	Not Found	P02671	FIBA	HUMAN Fibrinogen alpha chain
CANCER_sp_P02671,FIBA_HUMAN Fibrinogen alpha chain	c.1561G>A p.D521N|AFFNTAS|Missense|COSMIC|Large intestine(2) OR sp|P02671-2,FIBA_HUMAN Isoform 2 of Fibrinogen alpha chain|c.1561G>A|p.D521N|AFFNTAS|Missense|COSMIC|Large intestine(1)	P02671	Not Found	Not Found	Not Found	High	Not Found	Not Found	Not Found	Not Found	Not Found	Not Found	Not Found	Not Found	Not Found	Not Found	Not Found	Not Found	Not Found	Not Found	Not Found	P02671	FIBA	HUMAN Fibrinogen alpha chain
CANCER_sp_P02768,ALBU_HUMAN Serum albumin	c.701C>T p.A234V|GERVFKA|Missense|COSMIC|Large intestine(1)	P02768	Not Found	Not Found	Not Found	Not Found	Not Found	Not Found	High	Not Found	Not Found	Not Found	Not Found	Not Found	Not Found	Not Found	Not Found	Not Found	Not Found	Not Found	Not Found	P02768	ALBU	HUMAN Serum albumin
CANCER_sp_P04264,K2C1_HUMAN Keratin, type II cytoskeletal 1	p.S557_G563delSSYGSGG|SGGGSY|Deletion - in frame|COSMIC|Large intestine(3);Breast(1) OR sp|P04264,K2C1_HUMAN Keratin, type II cytoskeletal 1|c.1656_1676del21|p.S557_G563delSSYGSGG|SGGGSY|Deletion - in frame|COSMIC|Haematopoietic and lymphoid tissue(1);Prostate(2);Central nervous system(1)	P04264	Not Found	Not Found	High	Not Found	Not Found	Not Found	Not Found	Not Found	High	Not Found	Not Found	Not Found	Not Found	Not Found	Not Found	Not Found	Not Found	Not Found	Not Found	P04264	K2C1	HUMAN Keratin	type II cytoskeletal 1
CANCER_sp_P04792,HSPB1_HUMAN Heat shock protein beta-1	c.241C>A p.L81I|SRQISSG|Missense|COSMIC|Large intestine(1)	P04792	High	High	High	High	High	High	High	High	High	Not Found	High	High	Not Found	Not Found	High	High	High	High	Not Found	P04792	HSPB1	HUMAN Heat shock protein beta-1
CANCER_sp_P05783,K1C18_HUMAN Keratin, type I cytoskeletal 18	c.11C>T p.T4I|MSFITRS|Missense|COSMIC|Prostate(1)	P05783	High	High	High	High	High	High	High	High	High	High	High	High	High	High	High	High	High	High	High	P05783	K1C18	HUMAN Keratin	type I cytoskeletal 18
CANCER_sp_P06396-2,GELS_HUMAN Isoform 2 of Gelsolin	c.680C>A p.P227Q|GPKQALP|Missense|COSMIC|Autonomic ganglia(1)	P06396-2	Not Found	Not Found	Not Found	Not Found	Not Found	Not Found	High	Not Found	Not Found	Not Found	Not Found	Not Found	Not Found	Not Found	Not Found	Not Found	Not Found	Not Found	Not Found	P06396-2	GELS	HUMAN Isoform 2 of Gelsolin
CANCER_sp_P07951-2,TPM2_HUMAN Isoform 2 of Tropomyosin beta chain	c.610C>A p.L204I|DQAIKSL|Missense|COSMIC|Autonomic ganglia(1)	P07951-2	Not Found	Not Found	Not Found	High	Not Found	Not Found	Not Found	High	Not Found	Not Found	Not Found	Not Found	Not Found	Not Found	Not Found	Not Found	Not Found	Not Found	Not Found	P07951-2	TPM2	HUMAN Isoform 2 of Tropomyosin beta chain
CANCER_sp_P07951-2,TPM2_HUMAN Isoform 2 of Tropomyosin beta chain	c.835C>A p.L279M|QTLMELN|Missense|COSMIC|Autonomic ganglia(1)	P07951-2	Not Found	Not Found	Not Found	Not Found	Not Found	Not Found	High	High	High	High	High	Not Found	Not Found	Not Found	Not Found	Not Found	Not Found	Not Found	Not Found	P07951-2	TPM2	HUMAN Isoform 2 of Tropomyosin beta chain
CANCER_sp_P08123,CO1A2_HUMAN Collagen alpha-2(I) chain	c.2527G>A p.A843T|PGFTGEK|Missense|COSMIC|Ovary(1)	P08123	High	Not Found	Not Found	High	High	Not Found	Not Found	Not Found	High	High	High	High	Not Found	Not Found	Not Found	High	Not Found	Not Found	Not Found	P08123	CO1A2	HUMAN Collagen alpha-2(I) chain
CANCER_sp_P08123,CO1A2_HUMAN Collagen alpha-2(I) chain	c.1798G>T p.A600S|SGASGPT|Missense|COSMIC|Lung(1)	P08123	High	High	Not Found	High	High	High	High	High	High	High	High	High	Not Found	High	High	High	High	High	High	P08123	CO1A2	HUMAN Collagen alpha-2(I) chain
CANCER_sp_P08123,CO1A2_HUMAN Collagen alpha-2(I) chain	c.2083G>A p.E695K|DRGKAGA|Missense|COSMIC|Oesophagus(1);Skin(1)	P08123	Not Found	Not Found	Not Found	Not Found	Not Found	Not Found	Not Found	Not Found	High	Not Found	Not Found	Not Found	Not Found	Not Found	Not Found	Not Found	Not Found	Not Found	Not Found	P08123	CO1A2	HUMAN Collagen alpha-2(I) chain
CANCER_sp_P08123,CO1A2_HUMAN Collagen alpha-2(I) chain	c.2188G>T p.G730C|GPACAAG|Missense|COSMIC|Liver(2)	P08123	High	High	High	High	High	High	High	High	High	High	High	High	High	High	High	High	High	High	High	P08123	CO1A2	HUMAN Collagen alpha-2(I) chain
CANCER_sp_P08670,VIME_HUMAN Vimentin	c.11G>A p.R4K|MSTKSVS|Missense|COSMIC|Skin(1)	P08670	High	High	High	High	High	High	High	High	High	High	High	High	Not Found	Not Found	High	High	High	High	High	P08670	VIME	HUMAN Vimentin
CANCER_sp_P08670,VIME_HUMAN Vimentin	c.1313C>G p.S438*|DTH|Nonsense|COSMIC|Endometrium(1)	P08670	High	High	High	High	High	Not Found	High	High	High	High	High	Not Found	Not Found	Not Found	High	High	High	Not Found	Not Found	P08670	VIME	HUMAN Vimentin
CANCER_sp_P09211,GSTP1_HUMAN Glutathione S-transferase P	c.601A>G p.N201D|EYVDLPI|Missense|COSMIC|Endometrium(1)	P09211	Not Found	Not Found	Not Found	Not Found	Not Found	Not Found	High	Not Found	Not Found	Not Found	Not Found	Not Found	Not Found	Not Found	Not Found	Not Found	Not Found	Not Found	Not Found	P09211	GSTP1	HUMAN Glutathione S-transferase P
CANCER_sp_P09493-3,TPM1_HUMAN Isoform 3 of Tropomyosin alpha-1 chain	c.230A>G p.K77R|AEKRATD|Missense|COSMIC|Prostate(1) OR sp|P09493-10,TPM1_HUMAN Isoform 10 of Tropomyosin alpha-1 chain|c.230A>G|p.K77R|AEKRATD|Missense|COSMIC|Prostate(1)	P09493-3	Not Found	Not Found	Not Found	Not Found	Not Found	Not Found	Not Found	High	Not Found	Not Found	Not Found	Not Found	Not Found	Not Found	Not Found	Not Found	Not Found	Not Found	Not Found	P09493-3	TPM1	HUMAN Isoform 3 of Tropomyosin alpha-1 chain
CANCER_sp_P0C0S8,H2A1_HUMAN Histone H2A type 1	c.333C>A p.N111K|VLPKIQA|Missense|COSMIC|Breast(1)	P0C0S8	Not Found	Not Found	Not Found	Not Found	Not Found	Not Found	Not Found	Not Found	Not Found	Not Found	Not Found	Not Found	Not Found	Not Found	High	Not Found	Not Found	Not Found	Not Found	P0C0S8	H2A1	HUMAN Histone H2A type 1
CANCER_sp_P0C0S8,H2A1_HUMAN Histone H2A type 1	c.310G>A p.A104T|VTITQGG|Missense|COSMIC|Endometrium(1)	P0C0S8	Not Found	Not Found	Not Found	Not Found	Not Found	Not Found	Not Found	Not Found	Not Found	Not Found	Not Found	Not Found	Not Found	Not Found	Not Found	Not Found	High	Not Found	Not Found	P0C0S8	H2A1	HUMAN Histone H2A type 1
CANCER_sp_P10412,H14_HUMAN Histone H1.4	c.262G>T p.V88L|KSLLSKG|Missense|COSMIC|Oesophagus(1)	P10412	Not Found	Not Found	High	High	High	Not Found	High	High	High	Not Found	High	Not Found	Not Found	Not Found	High	Not Found	Not Found	Not Found	Not Found	P10412	H14	HUMAN Histone H1.4
CANCER_sp_P10412,H14_HUMAN Histone H1.4	c.280G>C p.V94L|GTLLQTK|Missense|COSMIC|Endometrium(1)	P10412	High	Not Found	Not Found	Not Found	Not Found	Not Found	High	Not Found	Not Found	Not Found	Not Found	Not Found	Not Found	Not Found	Not Found	Not Found	Not Found	Not Found	Not Found	P10412	H14	HUMAN Histone H1.4
CANCER_sp_P10412,H14_HUMAN Histone H1.4	c.140C>T p.A47V|ITKVVAA|Missense|COSMIC|Haematopoietic and lymphoid tissue(1)	P10412	Not Found	Not Found	Not Found	Not Found	Not Found	Not Found	Not Found	Not Found	Not Found	High	Not Found	Not Found	Not Found	Not Found	Not Found	Not Found	Not Found	Not Found	Not Found	P10412	H14	HUMAN Histone H1.4
CANCER_sp_P11047,LAMC1_HUMAN Laminin subunit gamma-1	c.2033C>T p.P678L|SARLGPG|Missense|COSMIC|Breast(1)	P11047	High	High	High	High	High	High	High	High	High	High	High	Not Found	Not Found	Not Found	High	High	Not Found	Not Found	Not Found	P11047	LAMC1	HUMAN Laminin subunit gamma-1
CANCER_sp_P12035,K2C3_HUMAN Keratin, type II cytoskeletal 3	c.646G>T p.V216L|IDKLRFL|Missense|COSMIC|Liver(1)	P12035	Not Found	Not Found	High	Not Found	Not Found	Not Found	High	Not Found	Not Found	Not Found	Not Found	Not Found	Not Found	Not Found	Not Found	Not Found	Not Found	Not Found	Not Found	P12035	K2C3	HUMAN Keratin	type II cytoskeletal 3
CANCER_sp_P12109,CO6A1_HUMAN Collagen alpha-1(VI) chain	c.2439G>T p.K813N|CIDNKCP|Missense|COSMIC|Lung(1)	P12109	Not Found	Not Found	High	High	High	High	Not Found	Not Found	Not Found	Not Found	Not Found	High	Not Found	Not Found	Not Found	Not Found	Not Found	Not Found	Not Found	P12109	CO6A1	HUMAN Collagen alpha-1(VI) chain
CANCER_sp_P12111,CO6A3_HUMAN Collagen alpha-3(VI) chain	c.4069G>T p.V1357L|DPALELK|Missense|COSMIC|Central nervous system(1)	P12111	Not Found	Not Found	High	Not Found	Not Found	Not Found	Not Found	Not Found	Not Found	Not Found	Not Found	Not Found	Not Found	Not Found	Not Found	Not Found	Not Found	Not Found	Not Found	P12111	CO6A3	HUMAN Collagen alpha-3(VI) chain
CANCER_sp_P12830,CADH1_HUMAN Cadherin-1	c.2600A>G p.N867S|EWGSRFK|Missense|COSMIC|Breast(1)	P12830	Not Found	Not Found	Not Found	Not Found	Not Found	Not Found	High	Not Found	Not Found	Not Found	Not Found	Not Found	Not Found	Not Found	Not Found	Not Found	Not Found	Not Found	Not Found	P12830	CADH1	HUMAN Cadherin-1
CANCER_sp_P16401,H15_HUMAN Histone H1.5	c.209C>T p.A70V|KALVAGG|Missense|COSMIC|Breast(1)	P16401	Not Found	Not Found	Not Found	High	Not Found	Not Found	Not Found	Not Found	Not Found	Not Found	Not Found	Not Found	Not Found	Not Found	High	Not Found	Not Found	Not Found	Not Found	P16401	H15	HUMAN Histone H1.5
CANCER_sp_P16402,H13_HUMAN Histone H1.3	c.227A>G p.K76R|DVERNNS|Missense|COSMIC|Endometrium(1)	P16402	Not Found	Not Found	Not Found	Not Found	Not Found	Not Found	Not Found	Not Found	Not Found	Not Found	Not Found	Not Found	High	Not Found	Not Found	Not Found	Not Found	Not Found	Not Found	P16402	H13	HUMAN Histone H1.3
CANCER_sp_P20908,CO5A1_HUMAN Collagen alpha-1(V) chain	c.1639C>A p.Q547K|SQAKAIL|Missense|COSMIC|Lung(1)	P20908	High	High	Not Found	High	Not Found	High	High	High	High	High	High	High	Not Found	Not Found	Not Found	High	High	High	High	P20908	CO5A1	HUMAN Collagen alpha-1(V) chain
CANCER_sp_P27338,AOFB_HUMAN Amine oxidase [flavin-containing] B	c.797C>T p.P266L|AIPLTLG|Missense|COSMIC|Skin(2)	P27338	Not Found	Not Found	High	Not Found	Not Found	Not Found	Not Found	Not Found	Not Found	Not Found	Not Found	Not Found	Not Found	Not Found	Not Found	Not Found	Not Found	Not Found	Not Found	P27338	AOFB	HUMAN Amine oxidase [flavin-containing] B
CANCER_sp_P33778,H2B1B_HUMAN Histone H2B type 1-B	c.169T>A p.S57T|GISTKAM|Missense|COSMIC|Endometrium(1)	P33778	Not Found	Not Found	Not Found	High	Not Found	Not Found	Not Found	Not Found	Not Found	Not Found	Not Found	Not Found	Not Found	Not Found	Not Found	Not Found	Not Found	Not Found	Not Found	P33778	H2B1B	HUMAN Histone H2B type 1-B
CANCER_sp_P35749-2,MYH11_HUMAN Isoform 2 of Myosin-11	c.689C>A p.P230Q|QANQILE|Missense|COSMIC|Lung(1)	P35749-2	Not Found	Not Found	Not Found	High	Not Found	Not Found	High	High	Not Found	Not Found	Not Found	Not Found	Not Found	Not Found	Not Found	Not Found	Not Found	Not Found	Not Found	P35749-2	MYH11	HUMAN Isoform 2 of Myosin-11
CANCER_sp_P36578,RL4_HUMAN 60S ribosomal protein L4	c.79G>T p.V27L|LPALFKA|Missense|COSMIC|Lung(1)	P36578	Not Found	Not Found	High	Not Found	Not Found	Not Found	High	Not Found	Not Found	Not Found	Not Found	Not Found	Not Found	Not Found	Not Found	Not Found	Not Found	Not Found	Not Found	P36578	RL4	HUMAN 60S ribosomal protein L4
CANCER_sp_P47756-2,CAPZB_HUMAN Isoform 2 of F-actin-capping protein subunit beta	c.757T>G p.S253A|ADKAKQE|Missense|COSMIC|Large intestine(1)	P47756-2	Not Found	Not Found	Not Found	Not Found	Not Found	Not Found	Not Found	Not Found	Not Found	Not Found	Not Found	Not Found	Not Found	Not Found	Not Found	High	Not Found	Not Found	Not Found	P47756-2	CAPZB	HUMAN Isoform 2 of F-actin-capping protein subunit beta
CANCER_sp_P50914,RL14_HUMAN 60S ribosomal protein L14	p.A159_K160insAAA|AAAAAAKVP|Insertion - in frame|COSMIC|Endometrium(1)	P50914	High	Not Found	High	Not Found	High	Not Found	High	Not Found	High	Not Found	Not Found	Not Found	Not Found	Not Found	Not Found	High	Not Found	Not Found	Not Found	P50914	RL14	HUMAN 60S ribosomal protein L14
CANCER_sp_P50914,RL14_HUMAN 60S ribosomal protein L14	p.A159_K160insAA|AAAAAKVP|Insertion - in frame|COSMIC|Endometrium(2);Ovary(1);Breast(1)	P50914	Not Found	Not Found	Not Found	Not Found	Not Found	Not Found	Not Found	Not Found	High	High	High	Not Found	Not Found	Not Found	Not Found	Not Found	Not Found	Not Found	Not Found	P50914	RL14	HUMAN 60S ribosomal protein L14
CANCER_sp_P52597,HNRPF_HUMAN Heterogeneous nuclear ribonucleoprotein F	c.654delG p.R218fs*6|TARSTLAS|Deletion - frameshift|COSMIC|Haematopoietic and lymphoid tissue(2)	P52597	Not Found	Not Found	Not Found	Not Found	Not Found	Not Found	High	Not Found	Not Found	Not Found	Not Found	Not Found	Not Found	Not Found	Not Found	Not Found	Not Found	Not Found	Not Found	P52597	HNRPF	HUMAN Heterogeneous nuclear ribonucleoprotein F
CANCER_sp_P62805,H4_HUMAN Histone H4	c.244G>C p.V82L|RKTLTAM|Missense|COSMIC|Prostate(1)	P62805	High	High	High	High	High	High	High	High	High	High	High	Not Found	High	High	High	Not Found	High	High	High	P62805	H4	HUMAN Histone H4
CANCER_sp_P62805,H4_HUMAN Histone H4	c.239A>G p.K80R|AKRRTVT|Missense|COSMIC|Endometrium(1)	P62805	Not Found	Not Found	Not Found	Not Found	High	Not Found	High	Not Found	Not Found	Not Found	Not Found	Not Found	Not Found	Not Found	Not Found	Not Found	Not Found	Not Found	Not Found	P62805	H4	HUMAN Histone H4
CANCER_sp_P62805,H4_HUMAN Histone H4	c.82C>G p.Q28E|DNIEGIT|Missense|COSMIC|Lung(1)	P62805	Not Found	High	Not Found	Not Found	High	Not Found	Not Found	Not Found	Not Found	Not Found	Not Found	Not Found	Not Found	Not Found	High	Not Found	Not Found	Not Found	Not Found	P62805	H4	HUMAN Histone H4
CANCER_sp_P62807,H2B1C_HUMAN Histone H2B type 1-C/E/F/G/I	c.175G>A p.A59T|SSKTMGI|Missense|COSMIC|Oesophagus(1)	P62807	Not Found	Not Found	High	Not Found	Not Found	Not Found	High	Not Found	Not Found	Not Found	Not Found	Not Found	Not Found	Not Found	High	Not Found	Not Found	Not Found	Not Found	P62807	H2B1C	HUMAN Histone H2B type 1-C/E/F/G/I
CANCER_sp_P62807,H2B1C_HUMAN Histone H2B type 1-C/E/F/G/I	c.181G>T p.G61C|KAMCIMN|Missense|COSMIC|Endometrium(1)	P62807	Not Found	Not Found	Not Found	Not Found	High	Not Found	High	Not Found	Not Found	Not Found	Not Found	Not Found	Not Found	Not Found	Not Found	Not Found	Not Found	Not Found	Not Found	P62807	H2B1C	HUMAN Histone H2B type 1-C/E/F/G/I
CANCER_sp_P62807,H2B1C_HUMAN Histone H2B type 1-C/E/F/G/I	c.133G>C p.V45L|VYKLLKQ|Missense|COSMIC|Breast(1) OR sp|P62807,H2B1C_HUMAN Histone H2B type 1-C/E/F/G/I|c.133G>T|p.V45L|VYKLLKQ|Missense|COSMIC|Lung(1)	P62807	Not Found	Not Found	High	High	High	Not Found	High	Not Found	Not Found	Not Found	Not Found	Not Found	Not Found	Not Found	Not Found	Not Found	Not Found	High	Not Found	P62807	H2B1C	HUMAN Histone H2B type 1-C/E/F/G/I
CANCER_sp_P63261,ACTG_HUMAN Actin, cytoplasmic 2	c.112C>T p.P38S|VGRSRHQ|Missense|COSMIC|Lung(1)	P63261	Not Found	High	Not Found	Not Found	Not Found	Not Found	Not Found	Not Found	Not Found	Not Found	High	Not Found	Not Found	Not Found	Not Found	Not Found	Not Found	Not Found	Not Found	P63261	ACTG	HUMAN Actin	cytoplasmic 2
CANCER_sp_P67936-2,TPM4_HUMAN Isoform 2 of Tropomyosin alpha-4 chain	c.283G>A p.V95I|IQLIEEE|Missense|COSMIC|Endometrium(1)	P67936-2	Not Found	High	High	High	High	Not Found	High	High	Not Found	Not Found	Not Found	High	High	Not Found	High	High	Not Found	Not Found	Not Found	P67936-2	TPM4	HUMAN Isoform 2 of Tropomyosin alpha-4 chain
CANCER_sp_P68032,ACTC_HUMAN Actin, alpha cardiac muscle 1	c.166G>A p.V56I|DSYIGDE|Missense|COSMIC|Endometrium(1)	P68032	Not Found	Not Found	High	High	Not Found	Not Found	High	High	Not Found	Not Found	Not Found	Not Found	Not Found	Not Found	Not Found	Not Found	Not Found	High	Not Found	P68032	ACTC	HUMAN Actin	alpha cardiac muscle 1
CANCER_sp_P68431,H31_HUMAN Histone H3.1	c.234C>A p.D78E|IAQEFKT|Missense|COSMIC|Breast(1)	P68431	Not Found	Not Found	High	High	High	Not Found	Not Found	High	Not Found	Not Found	Not Found	Not Found	Not Found	High	Not Found	Not Found	High	High	High	P68431	H31	HUMAN Histone H3.1
CANCER_sp_P68431,H31_HUMAN Histone H3.1	c.368A>G p.K123R|IMPRDIQ|Missense|COSMIC|Endometrium(1)	P68431	High	High	High	High	High	High	High	High	High	High	High	High	High	High	High	High	Not Found	Not Found	High	P68431	H31	HUMAN Histone H3.1
CANCER_sp_P68871,HBB_HUMAN Hemoglobin subunit beta	c.170G>C p.G57A|AVMANPK|Missense|COSMIC|Central nervous system(1)	P68871	Not Found	High	High	High	High	High	High	High	High	High	High	Not Found	High	High	High	Not Found	Not Found	Not Found	Not Found	P68871	HBB	HUMAN Hemoglobin subunit beta
CANCER_sp_P68871,HBB_HUMAN Hemoglobin subunit beta	c.202G>T p.V68L|GKKLLGA|Missense|COSMIC|Lung(1)	P68871	Not Found	Not Found	High	High	Not Found	Not Found	High	Not Found	Not Found	Not Found	Not Found	Not Found	Not Found	Not Found	Not Found	Not Found	Not Found	Not Found	Not Found	P68871	HBB	HUMAN Hemoglobin subunit beta
CANCER_sp_P68871,HBB_HUMAN Hemoglobin subunit beta	c.40G>T p.A14S|AVTSLWG|Missense|COSMIC|Breast(1)	P68871	Not Found	Not Found	Not Found	High	Not Found	Not Found	High	High	Not Found	Not Found	Not Found	Not Found	Not Found	Not Found	Not Found	Not Found	Not Found	Not Found	Not Found	P68871	HBB	HUMAN Hemoglobin subunit beta
CANCER_sp_Q02539,H11_HUMAN Histone H1.1	c.238A>G p.N80D|EKNDSRI|Missense|COSMIC|Endometrium(1)	Q02539	Not Found	High	Not Found	High	Not Found	Not Found	Not Found	Not Found	Not Found	Not Found	Not Found	Not Found	Not Found	Not Found	High	Not Found	Not Found	Not Found	Not Found	Q02539	H11	HUMAN Histone H1.1
CANCER_sp_Q13509,TBB3_HUMAN Tubulin beta-3 chain	c.505G>A p.V169I|TFSIVPS|Missense|COSMIC|Urinary tract(1)	Q13509	Not Found	Not Found	High	Not Found	Not Found	Not Found	High	Not Found	Not Found	Not Found	Not Found	Not Found	Not Found	Not Found	Not Found	Not Found	Not Found	Not Found	Not Found	Q13509	TBB3	HUMAN Tubulin beta-3 chain
CANCER_sp_Q14764,MVP_HUMAN Major vault protein	c.1790G>A p.R597H|NSAHIIR|Missense|COSMIC|Central nervous system(1)	Q14764	Not Found	Not Found	Not Found	Not Found	Not Found	Not Found	Not Found	Not Found	Not Found	Not Found	Not Found	Not Found	Not Found	Not Found	Not Found	High	Not Found	Not Found	Not Found	Q14764	MVP	HUMAN Major vault protein
CANCER_sp_Q15063,POSTN_HUMAN Periostin	c.774C>A p.D258E|ITSEILE|Missense|COSMIC|Lung(1)	Q15063	Not Found	Not Found	Not Found	Not Found	Not Found	Not Found	High	Not Found	Not Found	Not Found	Not Found	Not Found	Not Found	Not Found	Not Found	Not Found	Not Found	Not Found	Not Found	Q15063	POSTN	HUMAN Periostin
CANCER_sp_Q15149,PLEC_HUMAN Plectin	c.4157G>A p.R1386Q|EQLQQEQ|Missense|COSMIC|Breast(1) OR sp|Q15149-2,PLEC_HUMAN Isoform 2 of Plectin|c.3827G>A|p.R1276Q|EQLQQEQ|Missense|COSMIC|Breast(1) OR sp|Q15149-4,PLEC_HUMAN Isoform 4 of Plectin|c.3746G>A|p.R1249Q|EQLQQEQ|Missense|COSMIC|Breast(1)	Q15149	Not Found	Not Found	High	Not Found	Not Found	Not Found	High	Not Found	Not Found	Not Found	Not Found	Not Found	Not Found	Not Found	Not Found	Not Found	Not Found	Not Found	Not Found	Q15149	PLEC	HUMAN Plectin
CANCER_sp_Q16778,H2B2E_HUMAN Histone H2B type 2-E	c.189G>T p.M63I|MGIINSF|Missense|COSMIC|Endometrium(1) OR sp|P06899,H2B1J_HUMAN Histone H2B type 1-J|c.189G>A|p.M63I|MGIINSF|Missense|COSMIC|Lung(1) OR sp|P23527,H2B1O_HUMAN Histone H2B type 1-O|c.189G>T|p.M63I|MGIINSF|Missense|COSMIC|Large intestine(1)	Q16778	Not Found	Not Found	Not Found	Not Found	Not Found	Not Found	High	Not Found	Not Found	Not Found	Not Found	Not Found	Not Found	Not Found	Not Found	Not Found	Not Found	Not Found	Not Found	Q16778	H2B2E	HUMAN Histone H2B type 2-E
CANCER_sp_Q16853,AOC3_HUMAN Membrane primary amine oxidase	c.212T>C p.V71A|LTAAMRF|Missense|COSMIC|Endometrium(1)	Q16853	Not Found	Not Found	High	Not Found	Not Found	Not Found	High	Not Found	Not Found	Not Found	Not Found	Not Found	Not Found	Not Found	Not Found	Not Found	Not Found	Not Found	Not Found	Q16853	AOC3	HUMAN Membrane primary amine oxidase
CANCER_sp_Q53GG5-2,PDLI3_HUMAN Isoform 2 of PDZ and LIM domain protein 3	c.473C>T p.A158V|IQDVLHG|Missense|COSMIC|Endometrium(1)	Q53GG5-2	Not Found	Not Found	Not Found	Not Found	Not Found	Not Found	High	Not Found	Not Found	Not Found	Not Found	Not Found	Not Found	Not Found	Not Found	Not Found	Not Found	Not Found	Not Found	Q53GG5-2	PDLI3	HUMAN Isoform 2 of PDZ and LIM domain protein 3
CANCER_sp_Q8N257,H2B3B_HUMAN Histone H2B type 3-B	c.175G>T p.A59S|SSKSMGI|Missense|COSMIC|Lung(1)	Q8N257	Not Found	High	High	High	High	Not Found	High	High	High	High	High	High	High	Not Found	High	High	High	High	High	Q8N257	H2B3B	HUMAN Histone H2B type 3-B
CANCER_sp_Q99536,VAT1_HUMAN Synaptic vesicle membrane protein VAT-1 homolog	c.278T>G p.L93R|FADRMAR|Missense|COSMIC|Lung(1)	Q99536	Not Found	Not Found	High	Not Found	High	Not Found	High	High	Not Found	Not Found	Not Found	Not Found	Not Found	Not Found	Not Found	Not Found	Not Found	Not Found	Not Found	Q99536	VAT1	HUMAN Synaptic vesicle membrane protein VAT-1 homolog
CANCER_sp_Q99729-2,ROAA_HUMAN Isoform 2 of Heterogeneous nuclear ribonucleoprotein A/B	c.512delG p.E172fs*20|KIRSTLASLGRLRPLNCQWIQS|Deletion - frameshift|COSMIC|Skin(1)	Q99729-2	Not Found	High	High	Not Found	High	High	Not Found	Not Found	Not Found	Not Found	Not Found	Not Found	Not Found	Not Found	High	High	Not Found	Not Found	High	Q99729-2	ROAA	HUMAN Isoform 2 of Heterogeneous nuclear ribonucleoprotein A/B
CANCER_sp_Q99879,H2B1M_HUMAN Histone H2B type 1-M	c.194C>G p.S65C|IMNCFVN|Missense|COSMIC|Lung(1)	Q99879	Not Found	Not Found	Not Found	Not Found	Not Found	Not Found	Not Found	Not Found	Not Found	Not Found	Not Found	Not Found	Not Found	High	Not Found	Not Found	Not Found	Not Found	Not Found	Q99879	H2B1M	HUMAN Histone H2B type 1-M
CANCER_sp_Q99959,PKP2_HUMAN Plakophilin-2	c.1066G>T p.A356S|LERSVSM|Missense|COSMIC|Lung(1)	Q99959	Not Found	Not Found	High	Not Found	Not Found	Not Found	Not Found	Not Found	Not Found	Not Found	Not Found	Not Found	Not Found	Not Found	High	Not Found	Not Found	Not Found	Not Found	Q99959	PKP2	HUMAN Plakophilin-2
CANCER_sp_Q9UJU6-2,DBNL_HUMAN Isoform 2 of Drebrin-like protein	c.746G>A p.R249Q|SRNQNEQ|Missense|COSMIC|Endometrium(1)	Q9UJU6-2	High	Not Found	High	High	High	Not Found	High	High	Not Found	Not Found	Not Found	Not Found	Not Found	Not Found	Not Found	Not Found	Not Found	Not Found	Not Found	Q9UJU6-2	DBNL	HUMAN Isoform 2 of Drebrin-like protein
CANCER_sp_Q9UMS6-2,SYNP2_HUMAN Isoform 2 of Synaptopodin-2	c.3392C>T p.P1131L|RPTLWEA|Missense|COSMIC|Skin(2)	Q9UMS6-2	Not Found	Not Found	High	High	High	Not Found	High	High	Not Found	Not Found	High	Not Found	Not Found	Not Found	Not Found	Not Found	Not Found	Not Found	Not Found	Q9UMS6-2	SYNP2	HUMAN Isoform 2 of Synaptopodin-2
CANCER_sp_Q9Y6C2,EMIL1_HUMAN EMILIN-1	c.155C>A p.P52Q|APRQASR|Missense|COSMIC|Lung(1)	Q9Y6C2	Not Found	Not Found	Not Found	Not Found	Not Found	Not Found	High	Not Found	Not Found	Not Found	Not Found	Not Found	Not Found	Not Found	Not Found	Not Found	Not Found	Not Found	Not Found	Q9Y6C2	EMIL1	HUMAN EMILIN-1
CANCER_co_UBC	c.368G>C p.G123A|IFAAKQL|Missense|COSMIC|Breast(1)	UBC	Not Found	Not Found	High	High	High	Not Found	High	Not Found	High	Not Found	Not Found	Not Found	Not Found	Not Found	Not Found	Not Found	Not Found	Not Found	Not Found	P0CG48	UBC	HUMAN Polyubiquitin-C
		mutation observed in MSMS spectrum
